# Supplementary material for: Conidia Fusion: A Mechanism for Fungal Adaptation to Nutrient-Poor Habitats
Source: J Fungi (Basel). 2023 Jul 17;9(7):755. doi: 10.3390/jof9070755 (PMC10381365; doi:10.3390/jof9070755)
Supplement: Supplementary file 1 [file jof-09-00755-s001.zip]

Archive with 1 entries (1 files):
- jof-2488817-supplementary.pdf
